# Supplementary material for: Cognitive control moderates parenting stress effects on children's diurnal cortisol
Source: PLoS One. 2018 Jan 12;13(1):e0191215. doi: 10.1371/journal.pone.0191215 (PMC5766146; doi:10.1371/journal.pone.0191215)
Supplement: S1 Data — (TXT) [file pone.0191215.s001.txt]

age	gender	sk	cort1_1	cort1_2	cort1_3	cort1_4	cort2_1	cort2_2	cort2_3	cort2_4	awtime1	awtime2	time1_2	time1_3	time1_4	time2_2	time2_3	time2_4	day1_type	day2_type	saliva_between_days	PSI	"CSQ"	"CC_RT"	"CC_acc"
6.66595804646294	1	NA	0.38634	0.58868	0.20105	0.087038	0.39508	0.40509	0.2069	0.14134	7	7.5	30	290	705	30	280	655	1	1	1	127	13	NA	NA
7.27446954140999	1	1	0.47581	0.55674	0.092014	0.14146	0.23874	0.51439	0.096	0.068375	6.5	6	30	329	683	33	349	734	1	1	1	138	47	2.49940667909815	0.85
7.18685831622177	1	1	0.086764	0.76882	0.12336	0.070601	0.22026	0.31364	0.092055	0.051229	8	7	37	235	610	30	305	740	1	1	7	87	7	1.50733704636199	0.9
7.3264887063655	1	1	0.44704	0.79432	0.1286	0.11837	0.33698	0.51512	0.11277	0.166	6.5	7	35	345	765	35	305	685	1	1	14	125	62	1.79234394536886	1
7.43052703627652	1	1	0.27853	0.76708	0.21782	0.047684	0.50427	0.50277	0.18136	0.11135	7.5	6.5	35	270	690	30	330	735	-1	-1	1	93	5	2.35202640515408	0.9
7.35112936344969	1	1	0.18127	0.57466	0.098317	0.051147	0.13831	0.31993	0.066222	0.076438	8	8.5	30	253	700	30	217	575	1	1	1	160	22	2.16440985404539	0.9
7.14305270362765	1	1	0.31871	0.48533	0.11817	0.04459	0.22719	0.45598	0.086403	0.086923	6	6	30	375	805	30	355	765	1	1	7	151	67	2.112	1
6.46954140999316	1	1	0.41316	0.55973	0.086312	0.06222	0.25005	0.46891	0.059746	0.051866	6	6	30	355	715	30	368	730	1	1	28	94	19	1.80036182183257	0.9
6.5160848733744	1	1	0.30668	0.41166	0.13651	0.071178	0.5674	0.34554	0.16421	0.063615	7	7	33	297	831	30	299	724	1	1	1	114	28	2.01376927673635	0.95
6.45037645448323	1	-1	0.59057	1.3614	0.38534	0.11323	0.7476	0.73556	0.23995	0.10114	6.5	7	30	340	765	30	355	855	1	1	1	85	77	1.90147726619532	0.75
6.48870636550308	1	1	0.47627	0.43357	0.12116	0.15672	0.68778	0.87201	0.27001	0.25191	6.5	6.5	30	345	785	30	330	675	-1	1	9	83	44	2.22010059612519	0.8
6.48870636550308	1	1	0.25131	0.46272	0.18947	0.11948	0.32003	0.49835	0.13816	0.049117	8.5	8.5	30	213	608	30	217	631	1	1	1	115	34	1.72855409189215	0.55
6.63655030800821	1	-1	0.45484	NA	0.10865	0.088219	0.24983	0.25339	0.23716	0.0715	6.5	7.5	40	333	758	30	273	668	1	1	1	126	18	1.85207476409388	0.8
6.68583162217659	1	1	0.20686	0.50475	0.086456	0.15208	0.33382	0.32561	0.13385	0.051923	8	8	30	260	590	30	230	600	1	-1	11	92	16	2.27987460044259	0.8
6.35181382614647	1	-1	0.29476	0.19843	0.11859	0.03476	0.3473	0.44654	0.1183	0.026111	7	6.5	35	315	715	33	307	788	1	1	1	124	59	1.93690024162927	1
6.35181382614647	1	-1	0.30767	0.11393	0.092199	0.033217	0.3487	0.13496	0.058196	0.0038912	7	6.5	40	320	700	35	310	795	1	1	1	105	5	1.09526552513217	0.95
6.47775496235455	1	-1	0.16731	0.62829	0.16446	0.06826	0.13778	0.77821	0.072301	0.019638	6.5	6.5	30	327	807	30	318	804	1	1	1	95	36	1.47876538269986	0.85
6.50513347022587	1	1	0.16843	0.36442	0.075269	0.023003	0.28262	0.69509	0.2243	0.084758	7	7	30	300	690	30	420	690	1	1	1	116	3	2.0112517580872	0.9
6.32991101984942	1	-1	0.087013	0.2999	0.10162	0.11696	0.30687	1.0733	0.18393	0.09079	8.5	8	33	217	578	33	244	603	1	1	27	105	12	1.5551220350636	0.8
6.42847364818617	1	-1	0.43504	0.39427	0.17212	0.074913	0.29736	0.51229	0.1689	0.064764	7	6.5	20	320	720	30	337	682	-1	-1	14	120	11	2.03833463440021	0.9
6.49144421629021	1	-1	0.20181	0.54429	0.080081	0.083366	0.1588	0.39731	0.10583	0.083209	7	7	30	294	647	30	329	720	1	1	6	125	10	2.36510803579917	0.7
6.18206707734428	1	1	0.46806	0.22687	0.21355	0.017885	0.29442	0.66176	0.15301	0.060987	7	6	32	302	713	32	370	720	NA	NA	NA	97	14	1.88903502362512	0.9
6.38193018480493	1	-1	0.36637	0.3773	0.16784	0.11438	0.28032	0.42798	0.12692	0.13253	7	7	30	299	679	32	298	757	1	1	7	109	31	1.87324899942824	0.75
6.29705681040383	1	-1	0.38447	0.90239	0.16318	0.084616	0.27552	0.72491	0.14568	0.061694	6.5	7	30	330	755	30	310	740	1	1	1	133	11	1.92877142857143	0.8
6.29705681040383	1	-1	0.26439	0.41669	0.27204	0.097604	0.31681	0.41432	0.10419	0.070931	7	7.5	35	305	790	35	270	690	1	1	1	127	6	1.95797779612809	0.7
6.34633812457221	1	-1	0.22157	0.29808	0.23625	0.17123	0.25524	0.70883	0.32189	0.16062	9	9	30	180	540	30	210	555	1	1	1	127	44	2.34515791261037	0.8
6.18754277891855	1	-1	0.26836	0.36286	0.29698	0.10001	0.16258	0.38423	0.15166	0.051584	6	5	32	367	727	30	410	770	-1	-1	1	106	13	1.65642483720077	0.65
6.19301848049281	1	-1	0.18357	0.40769	0.075065	0.047102	0.18137	0.47321	0.10051	0.057117	7	7.5	30	300	705	30	300	670	1	1	8	132	22	1.79203370356185	0.85
6.17111567419576	1	-1	1.1705	0.53282	0.27336	0.08526	0.30417	0.66321	0.13862	0.098383	8	7	30	255	760	36	310	790	1	1	1	80	8	1.73341993216425	0.8
6.66595804646294	-1	NA	0.24633	0.56117	0.13871	0.09683	0.36687	0.39462	0.16303	0.12037	NA	NA	31	293	702	31	293	702	NA	NA	NA	137	9	NA	NA
7.14031485284052	-1	1	0.71908	0.39673	0.09667	0.12182	0.41959	NA	0.27667	0.14852	NA	NA	31	293	702	31	293	702	NA	NA	NA	116	2	2.03892479435958	0.8
7.42778918548939	-1	1	0.39991	0.62249	0.2964	0.15171	0.31527	0.73647	0.25808	0.1868	8	8.5	30	231	565	30	210	510	1	1	1	54	2	2.07313261798104	0.85
7.16221765913758	-1	1	0.50861	0.81624	0.20705	0.066973	0.51752	0.66279	0.2106	0.095924	7	8	30	306	699	32	235	645	1	1	21	103	22	1.83108058434943	0.85
7.31827515400411	-1	1	0.31837	0.45185	0.18371	0.10312	0.51226	0.56709	0.13555	0.089303	8	8	30	285	675	30	285	690	-1	-1	2	124	22	1.8235580670304	1
7.52087611225188	-1	1	0.35221	0.34847	0.059532	0.085442	0.42406	0.59648	0.16523	0.059391	7	7	33	298	736	30	322	715	1	1	1	98	31	1.98639091298757	1
7.44969199178645	-1	1	0.59149	0.31306	0.14692	0.036476	0.69914	1.1749	0.093661	0.059565	7	6.5	31	295	694	32	345	770	1	-1	1	117	31	2.13212580225467	0.85
6.61738535249829	-1	1	0.27727	0.45141	0.098082	0.027524	0.33909	0.36802	0.12513	0.061196	7	8	30	370	700	35	265	665	-1	1	5	142	14	1.65371690318714	0.9
7.23613963039014	-1	-1	0.38869	1.0094	0.08719	0.085229	0.43479	0.51535	0.22582	0.1315	7.5	7	30	254	688	30	284	646	-1	1	1	NA	42	1.30718091854859	0.7
7.21423682409309	-1	1	0.46406	0.57111	0.13241	0.1223	0.25776	0.31838	0.08746	0.10125	6.5	8	30	353	694	30	265	635	1	1	1	152	2	1.97901624548736	0.9
7.31279945242984	-1	1	0.23937	0.54361	0.18654	0.10732	0.19227	0.54893	0.11127	0.050061	6.5	7.5	32	328	702	30	273	667	1	1	6	106	5	2.55336676217765	0.8
6.40109514031485	-1	1	0.34153	0.20854	0.12707	0.020122	0.16587	0.25746	0.13732	0.03312	8	7	30	240	700	30	291	691	1	1	1	147	6	2.77059302808576	0.85
6.54893908281999	-1	1	0.41657	0.46568	0.12239	0.045161	0.31152	0.52134	0.25668	0.28393	7.5	7.5	30	275	720	30	280	713	1	-1	1	114	88	1.62218173405055	0.9
6.53524982888433	-1	-1	0.3122	0.91095	0.21394	0.15574	0.34218	0.31446	0.095691	0.11955	7.5	8	30	282	716	30	237	702	1	-1	3	73	7	1.68526145014352	0.9
6.53798767967146	-1	1	0.62762	1.4137	0.13289	0.058762	0.51998	0.35885	0.088818	0.041265	7	7	30	291	889	30	290	690	1	1	6	92	18	1.74014912077318	0.95
6.59548254620123	-1	1	0.24288	0.63908	0.26605	0.16526	0.21859	0.62666	0.16832	0.15803	8.5	7	30	220	590	30	305	665	1	1	7	77	12	1.70338385177699	0.95
6.68035592060233	-1	1	0.23884	0.51998	0.071252	0.10583	0.34078	0.53293	0.11093	0.068948	7	8	30	298	828	30	252	627	1	-1	1	100	30	1.72928503787879	1
6.5927446954141	-1	1	0.18753	0.34914	0.21521	0.044269	0.35393	0.49352	0.12882	0.15567	8	9	30	245	810	30	210	570	-1	-1	56	119	24	1.53508771929825	0.95
6.3791923340178	-1	-1	0.51531	0.88533	0.13245	0.088611	0.35694	0.4901	0.089177	0.076233	6.5	7	30	328	808	30	317	804	1	1	1	92	25	1.86247036444837	0.7
6.28336755646817	-1	-1	0.12063	0.25086	0.08699	0.071574	0.062838	0.23299	0.10706	0.054	7	7	30	295	670	30	310	730	NA	1	1	97	18	1.80562008242788	1
6.39288158795346	-1	-1	0.26586	0.34607	0.081246	0.14091	0.34761	0.31623	0.067786	0.1551	7	7.5	35	305	640	32	303	634	1	1	9	113	66	2.0261231701161	0.7
6.362765229295	-1	-1	0.12652	0.50081	0.55992	0.076661	0.27461	0.24598	0.23294	0.05826	8	8	30	225	660	30	225	765	1	-1	5	105	17	2.61402276239989	1
6.34360027378508	-1	-1	0.29387	0.17656	0.11796	0.021398	0.45332	0.24599	0.069881	0.023579	8	10	32	230	763	32	179	602	-1	1	1	111	24	1.01938637896156	0.45
6.35728952772074	-1	-1	0.34552	0.65446	0.13916	0.049412	0.47676	0.6046	0.13167	0.095539	5.5	7	30	386	825	33	302	675	1	1	1	79	9	1.72085201793722	0.9
