# Supplementary material for: Cognitive control moderates parenting stress effects on children's diurnal cortisol
Source: PLoS One. 2018 Jan 12;13(1):e0191215. doi: 10.1371/journal.pone.0191215 (PMC5766146; doi:10.1371/journal.pone.0191215)
Supplement: S2 Data — (TXT) [file pone.0191215.s002.txt]

 age ; gender ; sk ; cort1_1 ; cort1_2 ; cort1_3 ; cort1_4 ; cort2_1 ; cort2_2 ; cort2_3 ; cort2_4 ; awtime1 ; awtime2 ; time1_2 ; time1_3 ; time1_4 ; time2_2 ; time2_3 ; time2_4 ; day1_type ; day2_type ; saliva_between_days ; PSI; CSQ ; CC_RT ; CC_acc
 age in years ; gender 1=female ; sk 1=school; cort1_1 day1 sample1; cort1_2 day1 sample2; cort1_3 day1 sample3; cort1_4 day1 sample4; cort2_1 day2 sample1; cort2_2 day2 sample2; cort2_3 day2 sample3; cort2_4 day2 sample4; awtime1 awakening time day1; awtime2 awakening time day2; time1_2 minutes since awakening day1sample2; time1_3 minutes since awakening day1sample3; time1_4 minutes since awakening day1sample4; time2_2 minutes since awakening day2sample2; time2_3 minutes since awakening day2sample3; time2_4 minutes since awakening day2sample4; day1_type 1=weekday; day2_type 1=weekday; saliva_between_days days between day1 and day2; PSI parenting stress; CSQ child self-reported stress; CC_RT cognitive control reaction time; CC_acc cognitive control accuracy 
